# Supplementary material for: Microcapsule-Type Self-Healing Protective Coating That Can Maintain Its Healed State upon Crack Expansion
Source: Materials (Basel). 2021 Oct 19;14(20):6198. doi: 10.3390/ma14206198 (PMC8539965; doi:10.3390/ma14206198)
Supplement: Supplementary file 1 [file materials-14-06198-s001.zip]

Archive with 1 entries (1 files):
- materials-1404823-supplementary.pdf
